# Supplementary material for: Physician Views on the Provision of Information on Immune Checkpoint Inhibitor Therapy to Patients with Cancer and Pre-Existing Autoimmune Disease: A Qualitative Study
Source: Cancers (Basel). 2023 May 10;15(10):2690. doi: 10.3390/cancers15102690 (PMC10216836; doi:10.3390/cancers15102690)
Supplement: Supplementary file 1 [file cancers-15-02690-s001.zip]

Archive with 1 entries (1 files):
- cancers-2341581-supplementary.pdf
